# Supplementary material for: Experimental HER2-Targeted Therapy Using ADAPT6-ABD-mcDM1 in Mice Bearing SKOV3 Ovarian Cancer Xenografts: Efficacy and Selection of Companion Imaging Counterpart
Source: Pharmaceutics. 2022 Aug 2;14(8):1612. doi: 10.3390/pharmaceutics14081612 (PMC9415843; doi:10.3390/pharmaceutics14081612)
Supplement: Supplementary file 1 [file pharmaceutics-14-01612-s001.zip]

Archive with 1 entries (1 files):
- pharmaceutics-1825638-supplementary.pdf
